# Supplementary material for: Evaluation and characterization of framycetin sulphate loaded hydrogel dressing for enhanced wound healing
Source: PLoS One. 2025 Apr 17;20(4):e0317273. doi: 10.1371/journal.pone.0317273 (PMC12005552; doi:10.1371/journal.pone.0317273)
Supplement: S1 File — FH 5 swelling. (XLSX) [file pone.0317273.s001.xlsx]

## Sheet: Sheet1
			0	0
			1	118.19
			2	187.82
			3	238.47
			4	293.47
			5	313.04
			6	376.08
			7	441.3
			8	443.47
