# Supplementary material for: Evaluation and characterization of framycetin sulphate loaded hydrogel dressing for enhanced wound healing
Source: PLoS One. 2025 Apr 17;20(4):e0317273. doi: 10.1371/journal.pone.0317273 (PMC12005552; doi:10.1371/journal.pone.0317273)
Supplement: S2 File — FH 11 swelling. (XLSX) [file pone.0317273.s002.xlsx]

## Sheet: Sheet1
		0	0
		1	23
		2	44.02
		3	49.45
		4	60.3
		5	65.21
		6	73.36
		7	80.55
		8	82.06
