# Supplementary material for: Evaluation and characterization of framycetin sulphate loaded hydrogel dressing for enhanced wound healing
Source: PLoS One. 2025 Apr 17;20(4):e0317273. doi: 10.1371/journal.pone.0317273 (PMC12005552; doi:10.1371/journal.pone.0317273)
Supplement: S3 File — FH9 swelling. (XLSX) [file pone.0317273.s003.xlsx]

## Sheet: Sheet1
			0	0
			1	62.96
			2	86.29
			3	87.03
			4	88.14
			5	100.1
			6	118.51
			7	129.62
			8	137.03
