# Supplementary material for: Evaluation and characterization of framycetin sulphate loaded hydrogel dressing for enhanced wound healing
Source: PLoS One. 2025 Apr 17;20(4):e0317273. doi: 10.1371/journal.pone.0317273 (PMC12005552; doi:10.1371/journal.pone.0317273)
Supplement: S4 File — FH12 swelng. (XLSX) [file pone.0317273.s004.xlsx]

## Sheet: DDResult
DDSolver 1.0		Dissolution Data Modeling of Zero-order Model
Time Unit	h			Analyst	Iqbal
Model	Zero-order			Date	2020-01-18
Equation	F=k0*t			Time	15:47:25
Time	No.1
(h)	F(%)	Mean	SD	RSD(%)
0.5	14.61	14.61
1	23.11	23.11
1.5	40.11	40.11
2	50.21	50.21
3	57.6	57.6
4	79.8	79.8
Time	No.1
(h)	F(%)_Pre	Mean	SD	RSD(%)
0.5	10.5077	10.5077
1	21.0154	21.0154
1.5	31.5231	31.5231
2	42.0308	42.0308
3	63.0462	63.0462
4	84.0615	84.0615
Best-fit Values
Parameter	No.1	Mean	SD	RSD(%)
k0	21.0154	21.0154
Secondary Parameter
Parameter	No.1	Mean	SD	RSD(%)
T25	1.1896	1.1896
T50	2.37921	2.37921
T75	3.56881	3.56881
T80	3.80673	3.80673
T90	4.28258	4.28258
Goodness of Fit
Parameter	No.1
N_observed	6
DF	5
R_obs-pre	0.982525
Rsqr	0.925651
Rsqr_adj	0.925651
MSE	41.9345
MSE_root	6.47569
Weighting	1
SS	209.673
WSS	209.673
AIC	34.0733
MSC	2.26565
Predicted Data
Time	No.1
(h)	F(%)_Pre	Mean	SD	RSD(%)
0	0	0
0.08	1.68123	1.68123
0.16	3.36246	3.36246
0.24	5.04369	5.04369
0.32	6.72492	6.72492
0.4	8.40615	8.40615
0.48	10.0874	10.0874
0.56	11.7686	11.7686
0.64	13.4498	13.4498
0.72	15.1311	15.1311
0.8	16.8123	16.8123
0.88	18.4935	18.4935
0.96	20.1748	20.1748
1.04	21.856	21.856
1.12	23.5372	23.5372
1.2	25.2185	25.2185
1.28	26.8997	26.8997
1.36	28.5809	28.5809
1.44	30.2622	30.2622
1.52	31.9434	31.9434
1.6	33.6246	33.6246
1.68	35.3058	35.3058
1.76	36.9871	36.9871
1.84	38.6683	38.6683
1.92	40.3495	40.3495
2	42.0308	42.0308
2.08	43.712	43.712
2.16	45.3932	45.3932
2.24	47.0745	47.0745
2.32	48.7557	48.7557
2.4	50.4369	50.4369
2.48	52.1182	52.1182
2.56	53.7994	53.7994
2.64	55.4806	55.4806
2.72	57.1618	57.1618
2.8	58.8431	58.8431
2.88	60.5243	60.5243
2.96	62.2055	62.2055
3.04	63.8868	63.8868
3.12	65.568	65.568
3.2	67.2492	67.2492
3.28	68.9305	68.9305
3.36	70.6117	70.6117
3.44	72.2929	72.2929
3.52	73.9742	73.9742
3.6	75.6554	75.6554
3.68	77.3366	77.3366
3.76	79.0178	79.0178
3.84	80.6991	80.6991
3.92	82.3803	82.3803
4	84.0615	84.0615

## Sheet: DDResult(1)
DDSolver 1.0		Dissolution Data Modeling of First-order Model
Time Unit	h			Analyst	Iqbal
Model	First-order			Date	2020-01-18
Equation	F=100*[1-Exp(-k1*t)]			Time	15:47:54
Time	No.1
(h)	F(%)	Mean	SD	RSD(%)
0.5	14.61	14.61
1	23.11	23.11
1.5	40.11	40.11
2	50.21	50.21
3	57.6	57.6
4	79.8	79.8
Time	No.1
(h)	F(%)_Pre	Mean	SD	RSD(%)
0.5	15.2272	15.2272
1	28.1358	28.1358
1.5	39.0787	39.0787
2	48.3553	48.3553
3	62.8859	62.8859
4	73.3283	73.3283
Best-fit Values
Parameter	No.1	Mean	SD	RSD(%)
k1	0.330392	0.330392
Secondary Parameter
Parameter	No.1	Mean	SD	RSD(%)
T25	0.870731	0.870731
T50	2.09796	2.09796
T75	4.19591	4.19591
T80	4.87131	4.87131
T90	6.96926	6.96926
Goodness of Fit
Parameter	No.1
N_observed	6
DF	5
R_obs-pre	0.98501
Rsqr	0.964552
Rsqr_adj	0.964552
MSE	19.9934
MSE_root	4.4714
Weighting	1
SS	99.9672
WSS	99.9672
AIC	29.6291
MSC	3.00636
Predicted Data
Time	No.1
(h)	F(%)_Pre	Mean	SD	RSD(%)
0	0	0
0.08	2.60851	2.60851
0.16	5.14897	5.14897
0.24	7.62317	7.62317
0.32	10.0328	10.0328
0.4	12.3796	12.3796
0.48	14.6652	14.6652
0.56	16.8912	16.8912
0.64	19.0591	19.0591
0.72	21.1704	21.1704
0.8	23.2267	23.2267
0.88	25.2293	25.2293
0.96	27.1797	27.1797
1.04	29.0793	29.0793
1.12	30.9292	30.9292
1.2	32.7309	32.7309
1.28	34.4857	34.4857
1.36	36.1946	36.1946
1.44	37.859	37.859
1.52	39.4799	39.4799
1.6	41.0586	41.0586
1.68	42.5961	42.5961
1.76	44.0935	44.0935
1.84	45.5518	45.5518
1.92	46.9721	46.9721
2	48.3553	48.3553
2.08	49.7025	49.7025
2.16	51.0145	51.0145
2.24	52.2923	52.2923
2.32	53.5367	53.5367
2.4	54.7487	54.7487
2.48	55.9291	55.9291
2.56	57.0787	57.0787
2.64	58.1983	58.1983
2.72	59.2887	59.2887
2.8	60.3507	60.3507
2.88	61.3849	61.3849
2.96	62.3922	62.3922
3.04	63.3732	63.3732
3.12	64.3286	64.3286
3.2	65.2591	65.2591
3.28	66.1653	66.1653
3.36	67.0479	67.0479
3.44	67.9075	67.9075
3.52	68.7446	68.7446
3.6	69.5599	69.5599
3.68	70.3539	70.3539
3.76	71.1273	71.1273
3.84	71.8804	71.8804
3.92	72.6139	72.6139
4	73.3283	73.3283

## Sheet: DDResult(2)
DDSolver 1.0		Dissolution Data Modeling of Higuchi Model
Time Unit	h			Analyst	Iqbal
Model	Higuchi			Date	2020-01-18
Equation	F=kH*t^0.5			Time	15:48:33
Time	No.1
(h)	F(%)	Mean	SD	RSD(%)
0.5	14.61	14.61
1	23.11	23.11
1.5	40.11	40.11
2	50.21	50.21
3	57.6	57.6
4	79.8	79.8
Time	No.1
(h)	F(%)_Pre	Mean	SD	RSD(%)
0.5	24.3327	24.3327
1	34.4116	34.4116
1.5	42.1454	42.1454
2	48.6653	48.6653
3	59.6026	59.6026
4	68.8232	68.8232
Best-fit Values
Parameter	No.1	Mean	SD	RSD(%)
kH	34.4116	34.4116
Secondary Parameter
Parameter	No.1	Mean	SD	RSD(%)
T25	0.527801	0.527801
T50	2.11121	2.11121
T75	4.75021	4.75021
T80	5.40468	5.40468
T90	6.8403	6.8403
Goodness of Fit
Parameter	No.1
N_observed	6
DF	5
R_obs-pre	0.986893
Rsqr	0.874726
Rsqr_adj	0.874726
MSE	70.6572
MSE_root	8.40579
Weighting	1
SS	353.286
WSS	353.286
AIC	37.2037
MSC	1.74392
Predicted Data
Time	No.1
(h)	F(%)_Pre	Mean	SD	RSD(%)
0	0	0
0.08	9.73307	9.73307
0.16	13.7646	13.7646
0.24	16.8582	16.8582
0.32	19.4661	19.4661
0.4	21.7638	21.7638
0.48	23.8411	23.8411
0.56	25.7513	25.7513
0.64	27.5293	27.5293
0.72	29.1992	29.1992
0.8	30.7787	30.7787
0.88	32.2809	32.2809
0.96	33.7163	33.7163
1.04	35.0931	35.0931
1.12	36.4178	36.4178
1.2	37.696	37.696
1.28	38.9323	38.9323
1.36	40.1305	40.1305
1.44	41.2939	41.2939
1.52	42.4255	42.4255
1.6	43.5276	43.5276
1.68	44.6025	44.6025
1.76	45.6521	45.6521
1.84	46.6782	46.6782
1.92	47.6821	47.6821
2	48.6653	48.6653
2.08	49.6291	49.6291
2.16	50.5745	50.5745
2.24	51.5026	51.5026
2.32	52.4142	52.4142
2.4	53.3102	53.3102
2.48	54.1914	54.1914
2.56	55.0586	55.0586
2.64	55.9122	55.9122
2.72	56.7531	56.7531
2.8	57.5816	57.5816
2.88	58.3984	58.3984
2.96	59.2039	59.2039
3.04	59.9987	59.9987
3.12	60.783	60.783
3.2	61.5573	61.5573
3.28	62.322	62.322
3.36	63.0775	63.0775
3.44	63.824	63.824
3.52	64.5619	64.5619
3.6	65.2914	65.2914
3.68	66.0129	66.0129
3.76	66.7266	66.7266
3.84	67.4327	67.4327
3.92	68.1315	68.1315
4	68.8232	68.8232

## Sheet: DDResult(3)
DDSolver 1.0		Dissolution Data Modeling of Korsmeyer-Peppas Model
Time Unit	h			Analyst	Iqbal
Model	Korsmeyer-Peppas			Date	2020-01-18
Equation	F=kKP*t^n			Time	15:49:15
Time	No.1
(h)	F(%)	Mean	SD	RSD(%)
0.5	14.61	14.61
1	23.11	23.11
1.5	40.11	40.11
2	50.21	50.21
3	57.6	57.6
4	79.8	79.8
Time	No.1
(h)	F(%)_Pre	Mean	SD	RSD(%)
0.5	15.6523	15.6523
1	26.7811	26.7811
1.5	36.6666	36.6666
2	45.8225	45.8225
3	62.7367	62.7367
4	78.4024	78.4024
Best-fit Values
Parameter	No.1	Mean	SD	RSD(%)
kKP	26.7811	26.7811
n	0.774841	0.774841
Secondary Parameter
Parameter	No.1	Mean	SD	RSD(%)
T25	0.915011	0.915011
T50	2.23837	2.23837
T75	3.7774	3.7774
T80	4.10551	4.10551
T90	4.77951	4.77951
Goodness of Fit
Parameter	No.1
N_observed	6
DF	4
R_obs-pre	0.986853
Rsqr	0.973757
Rsqr_adj	0.967196
MSE	18.5023
MSE_root	4.30143
Weighting	1
SS	74.0091
WSS	74.0091
AIC	29.8251
MSC	2.97368
Predicted Data
Time	No.1
(h)	F(%)_Pre	Mean	SD	RSD(%)
0	0	0
0.08	3.78354	3.78354
0.16	6.47363	6.47363
0.24	8.86321	8.86321
0.32	11.0764	11.0764
0.4	13.167	13.167
0.48	15.165	15.165
0.56	17.0889	17.0889
0.64	18.9517	18.9517
0.72	20.7627	20.7627
0.8	22.5288	22.5288
0.88	24.2556	24.2556
0.96	25.9473	25.9473
1.04	27.6075	27.6075
1.12	29.2391	29.2391
1.2	30.8448	30.8448
1.28	32.4264	32.4264
1.36	33.986	33.986
1.44	35.525	35.525
1.52	37.0449	37.0449
1.6	38.5469	38.5469
1.68	40.032	40.032
1.76	41.5013	41.5013
1.84	42.9556	42.9556
1.92	44.3958	44.3958
2	45.8225	45.8225
2.08	47.2364	47.2364
2.16	48.6381	48.6381
2.24	50.0282	50.0282
2.32	51.4071	51.4071
2.4	52.7754	52.7754
2.48	54.1335	54.1335
2.56	55.4817	55.4817
2.64	56.8204	56.8204
2.72	58.1501	58.1501
2.8	59.4709	59.4709
2.88	60.7833	60.7833
2.96	62.0876	62.0876
3.04	63.3839	63.3839
3.12	64.6725	64.6725
3.2	65.9537	65.9537
3.28	67.2278	67.2278
3.36	68.4948	68.4948
3.44	69.7551	69.7551
3.52	71.0088	71.0088
3.6	72.2561	72.2561
3.68	73.4971	73.4971
3.76	74.7322	74.7322
3.84	75.9613	75.9613
3.92	77.1846	77.1846
4	78.4024	78.4024

## Sheet: Sheet1
	0.5	14.61
	1	23.11
	1.5	40.11
	2	50.21
	3	57.6
	4	79.8
