# Supplementary material for: Evaluation and characterization of framycetin sulphate loaded hydrogel dressing for enhanced wound healing
Source: PLoS One. 2025 Apr 17;20(4):e0317273. doi: 10.1371/journal.pone.0317273 (PMC12005552; doi:10.1371/journal.pone.0317273)
Supplement: S5 File — FH5 drug release. (XLSX) [file pone.0317273.s005.xlsx]

## Sheet: DDResult
DDSolver 1.0		Dissolution Data Modeling of Zero-order Model
Time Unit	h			Analyst	Iqbal
Model	Zero-order			Date	2020-01-18
Equation	F=k0*t			Time	15:03:28
Time	No.1
(h)	F(%)	Mean	SD	RSD(%)
0.5	9.41	9.41
1	24.81	24.81
1.5	55.99	55.99
2	69.61	69.61
3	77.66	77.66
4	88.55	88.55
Time	No.1
(h)	F(%)_Pre	Mean	SD	RSD(%)
0.5	12.9215	12.9215
1	25.8431	25.8431
1.5	38.7646	38.7646
2	51.6862	51.6862
3	77.5292	77.5292
4	103.372	103.372
Best-fit Values
Parameter	No.1	Mean	SD	RSD(%)
k0	25.8431	25.8431
Secondary Parameter
Parameter	No.1	Mean	SD	RSD(%)
T25	0.967377	0.967377
T50	1.93475	1.93475
T75	2.90213	2.90213
T80	3.09561	3.09561
T90	3.48256	3.48256
Goodness of Fit
Parameter	No.1
N_observed	6
DF	5
R_obs-pre	0.926022
Rsqr	0.824182
Rsqr_adj	0.824182
MSE	170.219
MSE_root	13.0468
Weighting	1
SS	851.094
WSS	851.094
AIC	42.4791
MSC	1.40497
Predicted Data
Time	No.1
(h)	F(%)_Pre	Mean	SD	RSD(%)
0	0	0
0.08	2.06745	2.06745
0.16	4.13489	4.13489
0.24	6.20234	6.20234
0.32	8.26978	8.26978
0.4	10.3372	10.3372
0.48	12.4047	12.4047
0.56	14.4721	14.4721
0.64	16.5396	16.5396
0.72	18.607	18.607
0.8	20.6745	20.6745
0.88	22.7419	22.7419
0.96	24.8094	24.8094
1.04	26.8768	26.8768
1.12	28.9442	28.9442
1.2	31.0117	31.0117
1.28	33.0791	33.0791
1.36	35.1466	35.1466
1.44	37.214	37.214
1.52	39.2815	39.2815
1.6	41.3489	41.3489
1.68	43.4164	43.4164
1.76	45.4838	45.4838
1.84	47.5513	47.5513
1.92	49.6187	49.6187
2	51.6862	51.6862
2.08	53.7536	53.7536
2.16	55.821	55.821
2.24	57.8885	57.8885
2.32	59.9559	59.9559
2.4	62.0234	62.0234
2.48	64.0908	64.0908
2.56	66.1583	66.1583
2.64	68.2257	68.2257
2.72	70.2932	70.2932
2.8	72.3606	72.3606
2.88	74.4281	74.4281
2.96	76.4955	76.4955
3.04	78.563	78.563
3.12	80.6304	80.6304
3.2	82.6978	82.6978
3.28	84.7653	84.7653
3.36	86.8327	86.8327
3.44	88.9002	88.9002
3.52	90.9676	90.9676
3.6	93.0351	93.0351
3.68	95.1025	95.1025
3.76	97.17	97.17
3.84	99.2374	99.2374
3.92	101.305	101.305
4	103.372	103.372

## Sheet: DDResult(1)
DDSolver 1.0		Dissolution Data Modeling of Korsmeyer-Peppas Model
Time Unit	h			Analyst	Iqbal
Model	Korsmeyer-Peppas			Date	2020-01-18
Equation	F=kKP*t^n			Time	15:04:56
Time	No.1
(h)	F(%)	Mean	SD	RSD(%)
0.5	9.41	9.41
1	24.81	24.81
1.5	55.99	55.99
2	69.61	69.61
3	77.66	77.66
4	88.55	88.55
Time	No.1
(h)	F(%)_Pre	Mean	SD	RSD(%)
0.5	20.6745	20.6745
1	34.3998	34.3998
1.5	46.3343	46.3343
2	57.2369	57.2369
3	77.0945	77.0945
4	95.235	95.235
Best-fit Values
Parameter	No.1	Mean	SD	RSD(%)
kKP	34.3998	34.3998
n	0.734547	0.734547
Secondary Parameter
Parameter	No.1	Mean	SD	RSD(%)
T25	0.647577	0.647577
T50	1.66383	1.66383
T75	2.88959	2.88959
T80	3.15496	3.15496
T90	3.70367	3.70367
Goodness of Fit
Parameter	No.1
N_observed	6
DF	4
R_obs-pre	0.948418
Rsqr	0.894606
Rsqr_adj	0.868258
MSE	127.547
MSE_root	11.2937
Weighting	1
SS	510.188
WSS	510.188
AIC	41.4087
MSC	1.58338
Predicted Data
Time	No.1
(h)	F(%)_Pre	Mean	SD	RSD(%)
0	0	0
0.08	5.38051	5.38051
0.16	8.9525	8.9525
0.24	12.0585	12.0585
0.32	14.8958	14.8958
0.4	17.5489	17.5489
0.48	20.0638	20.0638
0.56	22.4692	22.4692
0.64	24.7848	24.7848
0.72	27.0246	27.0246
0.8	29.1992	29.1992
0.88	31.3167	31.3167
0.96	33.3836	33.3836
1.04	35.4052	35.4052
1.12	37.3859	37.3859
1.2	39.3294	39.3294
1.28	41.2388	41.2388
1.36	43.1167	43.1167
1.44	44.9656	44.9656
1.52	46.7873	46.7873
1.6	48.5838	48.5838
1.68	50.3565	50.3565
1.76	52.107	52.107
1.84	53.8365	53.8365
1.92	55.5461	55.5461
2	57.2369	57.2369
2.08	58.9098	58.9098
2.16	60.5658	60.5658
2.24	62.2055	62.2055
2.32	63.8298	63.8298
2.4	65.4393	65.4393
2.48	67.0345	67.0345
2.56	68.6162	68.6162
2.64	70.1848	70.1848
2.72	71.7409	71.7409
2.8	73.2848	73.2848
2.88	74.8171	74.8171
2.96	76.3381	76.3381
3.04	77.8482	77.8482
3.12	79.3478	79.3478
3.2	80.8373	80.8373
3.28	82.3169	82.3169
3.36	83.7869	83.7869
3.44	85.2477	85.2477
3.52	86.6995	86.6995
3.6	88.1426	88.1426
3.68	89.5771	89.5771
3.76	91.0034	91.0034
3.84	92.4217	92.4217
3.92	93.8322	93.8322
4	95.235	95.235

## Sheet: DDResult(2)
DDSolver 1.0		Dissolution Data Modeling of Higuchi Model
Time Unit	h			Analyst	Iqbal
Model	Higuchi			Date	2020-01-18
Equation	F=kH*t^0.5			Time	15:05:36
Time	No.1
(h)	F(%)	Mean	SD	RSD(%)
0.5	9.41	9.41
1	24.81	24.81
1.5	55.99	55.99
2	69.61	69.61
3	77.66	77.66
4	88.55	88.55
Time	No.1
(h)	F(%)_Pre	Mean	SD	RSD(%)
0.5	30.0574	30.0574
1	42.5077	42.5077
1.5	52.061	52.061
2	60.1149	60.1149
3	73.6254	73.6254
4	85.0153	85.0153
Best-fit Values
Parameter	No.1	Mean	SD	RSD(%)
kH	42.5077	42.5077
Secondary Parameter
Parameter	No.1	Mean	SD	RSD(%)
T25	0.345896	0.345896
T50	1.38358	1.38358
T75	3.11307	3.11307
T80	3.54198	3.54198
T90	4.48281	4.48281
Goodness of Fit
Parameter	No.1
N_observed	6
DF	5
R_obs-pre	0.96444
Rsqr	0.819473
Rsqr_adj	0.819473
MSE	174.778
MSE_root	13.2204
Weighting	1
SS	873.89
WSS	873.89
AIC	42.6377
MSC	1.37854
Predicted Data
Time	No.1
(h)	F(%)_Pre	Mean	SD	RSD(%)
0	0	0
0.08	12.023	12.023
0.16	17.0031	17.0031
0.24	20.8244	20.8244
0.32	24.046	24.046
0.4	26.8842	26.8842
0.48	29.4502	29.4502
0.56	31.8098	31.8098
0.64	34.0061	34.0061
0.72	36.0689	36.0689
0.8	38.02	38.02
0.88	39.8757	39.8757
0.96	41.6488	41.6488
1.04	43.3495	43.3495
1.12	44.9859	44.9859
1.2	46.5648	46.5648
1.28	48.0919	48.0919
1.36	49.572	49.572
1.44	51.0092	51.0092
1.52	52.407	52.407
1.6	53.7684	53.7684
1.68	55.0962	55.0962
1.76	56.3928	56.3928
1.84	57.6602	57.6602
1.92	58.9003	58.9003
2	60.1149	60.1149
2.08	61.3054	61.3054
2.16	62.4732	62.4732
2.24	63.6196	63.6196
2.32	64.7457	64.7457
2.4	65.8526	65.8526
2.48	66.9411	66.9411
2.56	68.0122	68.0122
2.64	69.0668	69.0668
2.72	70.1054	70.1054
2.8	71.1289	71.1289
2.88	72.1379	72.1379
2.96	73.1329	73.1329
3.04	74.1146	74.1146
3.12	75.0835	75.0835
3.2	76.04	76.04
3.28	76.9846	76.9846
3.36	77.9178	77.9178
3.44	78.8399	78.8399
3.52	79.7514	79.7514
3.6	80.6526	80.6526
3.68	81.5438	81.5438
3.76	82.4254	82.4254
3.84	83.2976	83.2976
3.92	84.1609	84.1609
4	85.0153	85.0153

## Sheet: DDResult(3)
DDSolver 1.0		Dissolution Data Modeling of First-order Model
Time Unit	h			Analyst	Iqbal
Model	First-order			Date	2020-01-18
Equation	F=100*[1-Exp(-k1*t)]			Time	15:06:18
Time	No.1
(h)	F(%)	Mean	SD	RSD(%)
0.5	9.41	9.41
1	24.81	24.81
1.5	55.99	55.99
2	69.61	69.61
3	77.66	77.66
4	88.55	88.55
Time	No.1
(h)	F(%)_Pre	Mean	SD	RSD(%)
0.5	21.2467	21.2467
1	37.9792	37.9792
1.5	51.1566	51.1566
2	61.5342	61.5342
3	76.1432	76.1432
4	85.2039	85.2039
Best-fit Values
Parameter	No.1	Mean	SD	RSD(%)
k1	0.477701	0.477701
Secondary Parameter
Parameter	No.1	Mean	SD	RSD(%)
T25	0.602222	0.602222
T50	1.45101	1.45101
T75	2.90201	2.90201
T80	3.36913	3.36913
T90	4.82014	4.82014
Goodness of Fit
Parameter	No.1
N_observed	6
DF	5
R_obs-pre	0.980738
Rsqr	0.914143
Rsqr_adj	0.914143
MSE	83.1227
MSE_root	9.11717
Weighting	1
SS	415.614
WSS	415.614
AIC	38.1785
MSC	2.12174
Predicted Data
Time	No.1
(h)	F(%)_Pre	Mean	SD	RSD(%)
0	0	0
0.08	3.74951	3.74951
0.16	7.35842	7.35842
0.24	10.832	10.832
0.32	14.1754	14.1754
0.4	17.3934	17.3934
0.48	20.4907	20.4907
0.56	23.4719	23.4719
0.64	26.3414	26.3414
0.72	29.1032	29.1032
0.8	31.7615	31.7615
0.88	34.3201	34.3201
0.96	36.7827	36.7827
1.04	39.1531	39.1531
1.12	41.4345	41.4345
1.2	43.6305	43.6305
1.28	45.744	45.744
1.36	47.7784	47.7784
1.44	49.7364	49.7364
1.52	51.6211	51.6211
1.6	53.435	53.435
1.68	55.181	55.181
1.76	56.8615	56.8615
1.84	58.479	58.479
1.92	60.0358	60.0358
2	61.5342	61.5342
2.08	62.9765	62.9765
2.16	64.3647	64.3647
2.24	65.7009	65.7009
2.32	66.9869	66.9869
2.4	68.2247	68.2247
2.48	69.4162	69.4162
2.56	70.5629	70.5629
2.64	71.6666	71.6666
2.72	72.729	72.729
2.8	73.7515	73.7515
2.88	74.7357	74.7357
2.96	75.683	75.683
3.04	76.5948	76.5948
3.12	77.4724	77.4724
3.2	78.317	78.317
3.28	79.13	79.13
3.36	79.9126	79.9126
3.44	80.6657	80.6657
3.52	81.3907	81.3907
3.6	82.0884	82.0884
3.68	82.76	82.76
3.76	83.4064	83.4064
3.84	84.0286	84.0286
3.92	84.6275	84.6275
4	85.2039	85.2039

## Sheet: Sheet1
0.5	9.41
1	24.81
1.5	55.99
2	69.61
3	77.66
4	88.55
