# Supplementary material for: Evaluation and characterization of framycetin sulphate loaded hydrogel dressing for enhanced wound healing
Source: PLoS One. 2025 Apr 17;20(4):e0317273. doi: 10.1371/journal.pone.0317273 (PMC12005552; doi:10.1371/journal.pone.0317273)
Supplement: S6 File — FH9 drug release. (XLSX) [file pone.0317273.s006.xlsx]

## Sheet: DDResult
DDSolver 1.0		Dissolution Data Modeling of First-order Model
Time Unit	h			Analyst	Iqbal
Model	First-order			Date	2020-01-18
Equation	F=100*[1-Exp(-k1*t)]			Time	18:50:40
Time	No.1
(h)	F(%)	Mean	SD	RSD(%)
0.5	9.71	9.71
1	27.71	27.71
1.5	35.21	35.21
2	54.22	54.22
3	70.45	70.45
4	80.21	80.21
Time	No.1
(h)	F(%)_Pre	Mean	SD	RSD(%)
0.5	16.5423	16.5423
1	30.3481	30.3481
1.5	41.8701	41.8701
2	51.4861	51.4861
3	66.2092	66.2092
4	76.464	76.464
Best-fit Values
Parameter	No.1	Mean	SD	RSD(%)
k1	0.36166	0.36166
Secondary Parameter
Parameter	No.1	Mean	SD	RSD(%)
T25	0.795448	0.795448
T50	1.91657	1.91657
T75	3.83314	3.83314
T80	4.45014	4.45014
T90	6.36671	6.36671
Goodness of Fit
Parameter	No.1
N_observed	6
DF	5
R_obs-pre	0.995036
Rsqr	0.961843
Rsqr_adj	0.961843
MSE	27.4976
MSE_root	5.24381
Weighting	1
SS	137.488
WSS	137.488
AIC	31.5412
MSC	2.93272
Predicted Data
Time	No.1
(h)	F(%)_Pre	Mean	SD	RSD(%)
0	0	0
0.08	2.85183	2.85183
0.16	5.62233	5.62233
0.24	8.31381	8.31381
0.32	10.9285	10.9285
0.4	13.4687	13.4687
0.48	15.9364	15.9364
0.56	18.3338	18.3338
0.64	20.6628	20.6628
0.72	22.9253	22.9253
0.8	25.1234	25.1234
0.88	27.2587	27.2587
0.96	29.3332	29.3332
1.04	31.3485	31.3485
1.12	33.3063	33.3063
1.2	35.2083	35.2083
1.28	37.056	37.056
1.36	38.8511	38.8511
1.44	40.5949	40.5949
1.52	42.2891	42.2891
1.6	43.9349	43.9349
1.68	45.5338	45.5338
1.76	47.087	47.087
1.84	48.596	48.596
1.92	50.062	50.062
2	51.4861	51.4861
2.08	52.8697	52.8697
2.16	54.2137	54.2137
2.24	55.5195	55.5195
2.32	56.788	56.788
2.4	58.0203	58.0203
2.48	59.2175	59.2175
2.56	60.3806	60.3806
2.64	61.5104	61.5104
2.72	62.6081	62.6081
2.8	63.6744	63.6744
2.88	64.7104	64.7104
2.96	65.7168	65.7168
3.04	66.6945	66.6945
3.12	67.6443	67.6443
3.2	68.567	68.567
3.28	69.4634	69.4634
3.36	70.3343	70.3343
3.44	71.1803	71.1803
3.52	72.0022	72.0022
3.6	72.8006	72.8006
3.68	73.5763	73.5763
3.76	74.3299	74.3299
3.84	75.0619	75.0619
3.92	75.7731	75.7731
4	76.464	76.464

## Sheet: DDResult(1)
DDSolver 1.0		Dissolution Data Modeling of Zero-order Model
Time Unit	h			Analyst	Iqbal
Model	Zero-order			Date	2020-01-18
Equation	F=k0*t			Time	18:53:25
Time	No.1
(h)	F(%)	Mean	SD	RSD(%)
0.5	9.71	9.71
1	27.71	27.71
1.5	35.21	35.21
2	54.22	54.22
3	70.45	70.45
4	80.21	80.21
Time	No.1
(h)	F(%)_Pre	Mean	SD	RSD(%)
0.5	11.1694	11.1694
1	22.3388	22.3388
1.5	33.5082	33.5082
2	44.6775	44.6775
3	67.0163	67.0163
4	89.3551	89.3551
Best-fit Values
Parameter	No.1	Mean	SD	RSD(%)
k0	22.3388	22.3388
Secondary Parameter
Parameter	No.1	Mean	SD	RSD(%)
T25	1.11913	1.11913
T50	2.23826	2.23826
T75	3.35739	3.35739
T80	3.58122	3.58122
T90	4.02887	4.02887
Goodness of Fit
Parameter	No.1
N_observed	6
DF	5
R_obs-pre	0.977047
Rsqr	0.938844
Rsqr_adj	0.938844
MSE	44.0715
MSE_root	6.63864
Weighting	1
SS	220.357
WSS	220.357
AIC	34.3715
MSC	2.461
Predicted Data
Time	No.1
(h)	F(%)_Pre	Mean	SD	RSD(%)
0	0	0
0.08	1.7871	1.7871
0.16	3.5742	3.5742
0.24	5.3613	5.3613
0.32	7.14841	7.14841
0.4	8.93551	8.93551
0.48	10.7226	10.7226
0.56	12.5097	12.5097
0.64	14.2968	14.2968
0.72	16.0839	16.0839
0.8	17.871	17.871
0.88	19.6581	19.6581
0.96	21.4452	21.4452
1.04	23.2323	23.2323
1.12	25.0194	25.0194
1.2	26.8065	26.8065
1.28	28.5936	28.5936
1.36	30.3807	30.3807
1.44	32.1678	32.1678
1.52	33.9549	33.9549
1.6	35.742	35.742
1.68	37.5291	37.5291
1.76	39.3162	39.3162
1.84	41.1033	41.1033
1.92	42.8904	42.8904
2	44.6775	44.6775
2.08	46.4646	46.4646
2.16	48.2517	48.2517
2.24	50.0388	50.0388
2.32	51.8259	51.8259
2.4	53.613	53.613
2.48	55.4001	55.4001
2.56	57.1872	57.1872
2.64	58.9744	58.9744
2.72	60.7615	60.7615
2.8	62.5486	62.5486
2.88	64.3357	64.3357
2.96	66.1228	66.1228
3.04	67.9099	67.9099
3.12	69.697	69.697
3.2	71.4841	71.4841
3.28	73.2712	73.2712
3.36	75.0583	75.0583
3.44	76.8454	76.8454
3.52	78.6325	78.6325
3.6	80.4196	80.4196
3.68	82.2067	82.2067
3.76	83.9938	83.9938
3.84	85.7809	85.7809
3.92	87.568	87.568
4	89.3551	89.3551

## Sheet: DDResult(2)
DDSolver 1.0		Dissolution Data Modeling of Higuchi Model
Time Unit	h			Analyst	Iqbal
Model	Higuchi			Date	2020-01-18
Equation	F=kH*t^0.5			Time	18:59:11
Time	No.1
(h)	F(%)	Mean	SD	RSD(%)
0.5	9.71	9.71
1	27.71	27.71
1.5	35.21	35.21
2	54.22	54.22
3	70.45	70.45
4	80.21	80.21
Time	No.1
(h)	F(%)_Pre	Mean	SD	RSD(%)
0.5	25.7399	25.7399
1	36.4017	36.4017
1.5	44.5828	44.5828
2	51.4798	51.4798
3	63.0497	63.0497
4	72.8035	72.8035
Best-fit Values
Parameter	No.1	Mean	SD	RSD(%)
kH	36.4017	36.4017
Secondary Parameter
Parameter	No.1	Mean	SD	RSD(%)
T25	0.471667	0.471667
T50	1.88667	1.88667
T75	4.245	4.245
T80	4.82987	4.82987
T90	6.11281	6.11281
Goodness of Fit
Parameter	No.1
N_observed	6
DF	5
R_obs-pre	0.993001
Rsqr	0.850832
Rsqr_adj	0.850832
MSE	107.497
MSE_root	10.3681
Weighting	1
SS	537.485
WSS	537.485
AIC	39.7214
MSC	1.56935
Predicted Data
Time	No.1
(h)	F(%)_Pre	Mean	SD	RSD(%)
0	0	0
0.08	10.296	10.296
0.16	14.5607	14.5607
0.24	17.8331	17.8331
0.32	20.5919	20.5919
0.4	23.0225	23.0225
0.48	25.2199	25.2199
0.56	27.2406	27.2406
0.64	29.1214	29.1214
0.72	30.8879	30.8879
0.8	32.5587	32.5587
0.88	34.1479	34.1479
0.96	35.6663	35.6663
1.04	37.1226	37.1226
1.12	38.524	38.524
1.2	39.8761	39.8761
1.28	41.1839	41.1839
1.36	42.4514	42.4514
1.44	43.6821	43.6821
1.52	44.8791	44.8791
1.6	46.045	46.045
1.68	47.1821	47.1821
1.76	48.2924	48.2924
1.84	49.3777	49.3777
1.92	50.4397	50.4397
2	51.4798	51.4798
2.08	52.4993	52.4993
2.16	53.4994	53.4994
2.24	54.4811	54.4811
2.32	55.4455	55.4455
2.4	56.3933	56.3933
2.48	57.3255	57.3255
2.56	58.2428	58.2428
2.64	59.1458	59.1458
2.72	60.0353	60.0353
2.8	60.9118	60.9118
2.88	61.7758	61.7758
2.96	62.6279	62.6279
3.04	63.4686	63.4686
3.12	64.2983	64.2983
3.2	65.1174	65.1174
3.28	65.9264	65.9264
3.36	66.7255	66.7255
3.44	67.5152	67.5152
3.52	68.2957	68.2957
3.6	69.0675	69.0675
3.68	69.8307	69.8307
3.76	70.5856	70.5856
3.84	71.3326	71.3326
3.92	72.0718	72.0718
4	72.8035	72.8035

## Sheet: DDResult(3)
DDSolver 1.0		Dissolution Data Modeling of Korsmeyer-Peppas Model
Time Unit	h			Analyst	Iqbal
Model	Korsmeyer-Peppas			Date	2020-01-18
Equation	F=kKP*t^n			Time	18:59:49
Time	No.1
(h)	F(%)	Mean	SD	RSD(%)
0.5	9.71	9.71
1	27.71	27.71
1.5	35.21	35.21
2	54.22	54.22
3	70.45	70.45
4	80.21	80.21
Time	No.1
(h)	F(%)_Pre	Mean	SD	RSD(%)
0.5	15.5281	15.5281
1	27.305	27.305
1.5	37.9867	37.9867
2	48.014	48.014
3	66.7971	66.7971
4	84.4294	84.4294
Best-fit Values
Parameter	No.1	Mean	SD	RSD(%)
kKP	27.305	27.305
n	0.814289	0.814289
Secondary Parameter
Parameter	No.1	Mean	SD	RSD(%)
T25	0.89735	0.89735
T50	2.10206	2.10206
T75	3.45858	3.45858
T80	3.74385	3.74385
T90	4.32651	4.32651
Goodness of Fit
Parameter	No.1
N_observed	6
DF	4
R_obs-pre	0.985199
Rsqr	0.969087
Rsqr_adj	0.961359
MSE	27.8463
MSE_root	5.27696
Weighting	1
SS	111.385
WSS	111.385
AIC	32.278
MSC	2.80992
Predicted Data
Time	No.1
(h)	F(%)_Pre	Mean	SD	RSD(%)
0	0	0
0.08	3.49173	3.49173
0.16	6.13997	6.13997
0.24	8.54192	8.54192
0.32	10.7967	10.7967
0.4	12.9481	12.9481
0.48	15.0204	15.0204
0.56	17.0292	17.0292
0.64	18.9853	18.9853
0.72	20.8963	20.8963
0.8	22.7683	22.7683
0.88	24.6057	24.6057
0.96	26.4123	26.4123
1.04	28.1912	28.1912
1.12	29.9447	29.9447
1.2	31.6752	31.6752
1.28	33.3843	33.3843
1.36	35.0737	35.0737
1.44	36.7448	36.7448
1.52	38.3987	38.3987
1.6	40.0364	40.0364
1.68	41.6591	41.6591
1.76	43.2674	43.2674
1.84	44.8623	44.8623
1.92	46.4442	46.4442
2	48.014	48.014
2.08	49.5722	49.5722
2.16	51.1193	51.1193
2.24	52.6558	52.6558
2.32	54.1821	54.1821
2.4	55.6987	55.6987
2.48	57.2059	57.2059
2.56	58.7041	58.7041
2.64	60.1936	60.1936
2.72	61.6748	61.6748
2.8	63.1479	63.1479
2.88	64.6132	64.6132
2.96	66.0709	66.0709
3.04	67.5214	67.5214
3.12	68.9648	68.9648
3.2	70.4013	70.4013
3.28	71.8312	71.8312
3.36	73.2546	73.2546
3.44	74.6718	74.6718
3.52	76.0828	76.0828
3.6	77.4879	77.4879
3.68	78.8872	78.8872
3.76	80.2809	80.2809
3.84	81.669	81.669
3.92	83.0518	83.0518
4	84.4294	84.4294

## Sheet: Sheet1
0.5	9.71
1	27.71
1.5	35.21
2	54.22
3	70.45
4	80.21
