# Supplementary material for: Evaluation and characterization of framycetin sulphate loaded hydrogel dressing for enhanced wound healing
Source: PLoS One. 2025 Apr 17;20(4):e0317273. doi: 10.1371/journal.pone.0317273 (PMC12005552; doi:10.1371/journal.pone.0317273)
Supplement: S7 File — FH11 drug release. (XLSX) [file pone.0317273.s007.xlsx]

## Sheet: DDResult
DDSolver 1.0		Dissolution Data Modeling of First-order Model
Time Unit	h			Analyst	Iqbal
Model	First-order			Date	2020-01-18
Equation	F=100*[1-Exp(-k1*t)]			Time	15:26:15
Time	No.1
(h)	F(%)	Mean	SD	RSD(%)
0.5	11.31	11.31
1	26.1	26.1
1.5	40.1	40.1
2	50.71	50.71
3	76.61	76.61
4	79.81	79.81
Time	No.1
(h)	F(%)_Pre	Mean	SD	RSD(%)
0.5	17.1299	17.1299
1	31.3255	31.3255
1.5	43.0893	43.0893
2	52.8381	52.8381
3	67.6118	67.6118
4	77.7575	77.7575
Best-fit Values
Parameter	No.1	Mean	SD	RSD(%)
k1	0.375792	0.375792
Secondary Parameter
Parameter	No.1	Mean	SD	RSD(%)
T25	0.765536	0.765536
T50	1.8445	1.8445
T75	3.689	3.689
T80	4.28279	4.28279
T90	6.12729	6.12729
Goodness of Fit
Parameter	No.1
N_observed	6
DF	5
R_obs-pre	0.992817
Rsqr	0.957084
Rsqr_adj	0.957084
MSE	31.9645
MSE_root	5.65371
Weighting	1
SS	159.822
WSS	159.822
AIC	32.4444
MSC	2.81517
Predicted Data
Time	No.1
(h)	F(%)_Pre	Mean	SD	RSD(%)
0	0	0
0.08	2.96159	2.96159
0.16	5.83547	5.83547
0.24	8.62424	8.62424
0.32	11.3304	11.3304
0.4	13.9565	13.9565
0.48	16.5047	16.5047
0.56	18.9775	18.9775
0.64	21.3771	21.3771
0.72	23.7055	23.7055
0.8	25.9651	25.9651
0.88	28.1577	28.1577
0.96	30.2854	30.2854
1.04	32.35	32.35
1.12	34.3535	34.3535
1.2	36.2977	36.2977
1.28	38.1843	38.1843
1.36	40.0151	40.0151
1.44	41.7916	41.7916
1.52	43.5155	43.5155
1.6	45.1883	45.1883
1.68	46.8116	46.8116
1.76	48.3868	48.3868
1.84	49.9154	49.9154
1.92	51.3987	51.3987
2	52.8381	52.8381
2.08	54.2348	54.2348
2.16	55.5902	55.5902
2.24	56.9054	56.9054
2.32	58.1817	58.1817
2.4	59.4202	59.4202
2.48	60.622	60.622
2.56	61.7882	61.7882
2.64	62.9199	62.9199
2.72	64.0181	64.0181
2.8	65.0837	65.0837
2.88	66.1178	66.1178
2.96	67.1212	67.1212
3.04	68.095	68.095
3.12	69.0399	69.0399
3.2	69.9568	69.9568
3.28	70.8465	70.8465
3.36	71.7099	71.7099
3.44	72.5478	72.5478
3.52	73.3608	73.3608
3.6	74.1497	74.1497
3.68	74.9153	74.9153
3.76	75.6582	75.6582
3.84	76.3791	76.3791
3.92	77.0787	77.0787
4	77.7575	77.7575

## Sheet: DDResult(1)
DDSolver 1.0		Dissolution Data Modeling of Zero-order Model
Time Unit	h			Analyst	Iqbal
Model	Zero-order			Date	2020-01-18
Equation	F=k0*t			Time	15:26:43
Time	No.1
(h)	F(%)	Mean	SD	RSD(%)
0.5	11.31	11.31
1	26.1	26.1
1.5	40.1	40.1
2	50.71	50.71
3	76.61	76.61
4	79.81	79.81
Time	No.1
(h)	F(%)_Pre	Mean	SD	RSD(%)
0.5	11.4215	11.4215
1	22.8429	22.8429
1.5	34.2644	34.2644
2	45.6858	45.6858
3	68.5288	68.5288
4	91.3717	91.3717
Best-fit Values
Parameter	No.1	Mean	SD	RSD(%)
k0	22.8429	22.8429
Secondary Parameter
Parameter	No.1	Mean	SD	RSD(%)
T25	1.09443	1.09443
T50	2.18886	2.18886
T75	3.28329	3.28329
T80	3.50218	3.50218
T90	3.93995	3.93995
Goodness of Fit
Parameter	No.1
N_observed	6
DF	5
R_obs-pre	0.973011
Rsqr	0.927795
Rsqr_adj	0.927795
MSE	53.7793
MSE_root	7.33344
Weighting	1
SS	268.897
WSS	268.897
AIC	35.566
MSC	2.29491
Predicted Data
Time	No.1
(h)	F(%)_Pre	Mean	SD	RSD(%)
0	0	0
0.08	1.82743	1.82743
0.16	3.65487	3.65487
0.24	5.4823	5.4823
0.32	7.30974	7.30974
0.4	9.13717	9.13717
0.48	10.9646	10.9646
0.56	12.792	12.792
0.64	14.6195	14.6195
0.72	16.4469	16.4469
0.8	18.2743	18.2743
0.88	20.1018	20.1018
0.96	21.9292	21.9292
1.04	23.7566	23.7566
1.12	25.5841	25.5841
1.2	27.4115	27.4115
1.28	29.2389	29.2389
1.36	31.0664	31.0664
1.44	32.8938	32.8938
1.52	34.7212	34.7212
1.6	36.5487	36.5487
1.68	38.3761	38.3761
1.76	40.2035	40.2035
1.84	42.031	42.031
1.92	43.8584	43.8584
2	45.6858	45.6858
2.08	47.5133	47.5133
2.16	49.3407	49.3407
2.24	51.1681	51.1681
2.32	52.9956	52.9956
2.4	54.823	54.823
2.48	56.6504	56.6504
2.56	58.4779	58.4779
2.64	60.3053	60.3053
2.72	62.1328	62.1328
2.8	63.9602	63.9602
2.88	65.7876	65.7876
2.96	67.6151	67.6151
3.04	69.4425	69.4425
3.12	71.2699	71.2699
3.2	73.0974	73.0974
3.28	74.9248	74.9248
3.36	76.7522	76.7522
3.44	78.5797	78.5797
3.52	80.4071	80.4071
3.6	82.2345	82.2345
3.68	84.062	84.062
3.76	85.8894	85.8894
3.84	87.7168	87.7168
3.92	89.5443	89.5443
4	91.3717	91.3717

## Sheet: DDResult(2)
DDSolver 1.0		Dissolution Data Modeling of Higuchi Model
Time Unit	h			Analyst	Iqbal
Model	Higuchi			Date	2020-01-18
Equation	F=kH*t^0.5			Time	15:27:31
Time	No.1
(h)	F(%)	Mean	SD	RSD(%)
0.5	11.31	11.31
1	26.1	26.1
1.5	40.1	40.1
2	50.71	50.71
3	76.61	76.61
4	79.81	79.81
Time	No.1
(h)	F(%)_Pre	Mean	SD	RSD(%)
0.5	26.3537	26.3537
1	37.2697	37.2697
1.5	45.6459	45.6459
2	52.7074	52.7074
3	64.5531	64.5531
4	74.5395	74.5395
Best-fit Values
Parameter	No.1	Mean	SD	RSD(%)
kH	37.2697	37.2697
Secondary Parameter
Parameter	No.1	Mean	SD	RSD(%)
T25	0.449953	0.449953
T50	1.79981	1.79981
T75	4.04958	4.04958
T80	4.60752	4.60752
T90	5.83139	5.83139
Goodness of Fit
Parameter	No.1
N_observed	6
DF	5
R_obs-pre	0.989379
Rsqr	0.849903
Rsqr_adj	0.849903
MSE	111.794
MSE_root	10.5733
Weighting	1
SS	558.97
WSS	558.97
AIC	39.9566
MSC	1.56314
Predicted Data
Time	No.1
(h)	F(%)_Pre	Mean	SD	RSD(%)
0	0	0
0.08	10.5415	10.5415
0.16	14.9079	14.9079
0.24	18.2584	18.2584
0.32	21.0829	21.0829
0.4	23.5715	23.5715
0.48	25.8212	25.8212
0.56	27.8901	27.8901
0.64	29.8158	29.8158
0.72	31.6244	31.6244
0.8	33.3351	33.3351
0.88	34.9621	34.9621
0.96	36.5167	36.5167
1.04	38.0078	38.0078
1.12	39.4426	39.4426
1.2	40.8269	40.8269
1.28	42.1659	42.1659
1.36	43.4636	43.4636
1.44	44.7237	44.7237
1.52	45.9492	45.9492
1.6	47.1429	47.1429
1.68	48.3071	48.3071
1.76	49.4439	49.4439
1.84	50.5551	50.5551
1.92	51.6425	51.6425
2	52.7074	52.7074
2.08	53.7512	53.7512
2.16	54.7751	54.7751
2.24	55.7802	55.7802
2.32	56.7676	56.7676
2.4	57.738	57.738
2.48	58.6924	58.6924
2.56	59.6316	59.6316
2.64	60.5562	60.5562
2.72	61.4668	61.4668
2.8	62.3642	62.3642
2.88	63.2488	63.2488
2.96	64.1213	64.1213
3.04	64.982	64.982
3.12	65.8315	65.8315
3.2	66.6701	66.6701
3.28	67.4984	67.4984
3.36	68.3166	68.3166
3.44	69.1251	69.1251
3.52	69.9242	69.9242
3.6	70.7144	70.7144
3.68	71.4957	71.4957
3.76	72.2687	72.2687
3.84	73.0335	73.0335
3.92	73.7903	73.7903
4	74.5395	74.5395

## Sheet: DDResult(3)
DDSolver 1.0		Dissolution Data Modeling of Korsmeyer-Peppas Model
Time Unit	h			Analyst	Iqbal
Model	Korsmeyer-Peppas			Date	2020-01-18
Equation	F=kKP*t^n			Time	15:36:40
Time	No.1
(h)	F(%)	Mean	SD	RSD(%)
0.5	11.31	11.31
1	26.1	26.1
1.5	40.1	40.1
2	50.71	50.71
3	76.61	76.61
4	79.81	79.81
Time	No.1
(h)	F(%)_Pre	Mean	SD	RSD(%)
0.5	16.196	16.196
1	28.2592	28.2592
1.5	39.1359	39.1359
2	49.3074	49.3074
3	68.2854	68.2854
4	86.0328	86.0328
Best-fit Values
Parameter	No.1	Mean	SD	RSD(%)
kKP	28.2592	28.2592
n	0.803084	0.803084
Secondary Parameter
Parameter	No.1	Mean	SD	RSD(%)
T25	0.858483	0.858483
T50	2.03504	2.03504
T75	3.37165	3.37165
T80	3.65379	3.65379
T90	4.23096	4.23096
Goodness of Fit
Parameter	No.1
N_observed	6
DF	4
R_obs-pre	0.981871
Rsqr	0.962553
Rsqr_adj	0.953191
MSE	34.8635
MSE_root	5.90453
Weighting	1
SS	139.454
WSS	139.454
AIC	33.6264
MSC	2.61816
Predicted Data
Time	No.1
(h)	F(%)_Pre	Mean	SD	RSD(%)
0	0	0
0.08	3.71747	3.71747
0.16	6.48635	6.48635
0.24	8.9829	8.9829
0.32	11.3176	11.3176
0.4	13.5388	13.5388
0.48	15.6736	15.6736
0.56	17.7392	17.7392
0.64	19.7472	19.7472
0.72	21.7063	21.7063
0.8	23.6228	23.6228
0.88	25.502	25.502
0.96	27.3477	27.3477
1.04	29.1634	29.1634
1.12	30.9518	30.9518
1.2	32.7151	32.7151
1.28	34.4554	34.4554
1.36	36.1745	36.1745
1.44	37.8737	37.8737
1.52	39.5544	39.5544
1.6	41.2178	41.2178
1.68	42.8649	42.8649
1.76	44.4966	44.4966
1.84	46.1137	46.1137
1.92	47.7171	47.7171
2	49.3074	49.3074
2.08	50.8851	50.8851
2.16	52.451	52.451
2.24	54.0055	54.0055
2.32	55.5491	55.5491
2.4	57.0822	57.0822
2.48	58.6053	58.6053
2.56	60.1188	60.1188
2.64	61.623	61.623
2.72	63.1182	63.1182
2.8	64.6048	64.6048
2.88	66.0831	66.0831
2.96	67.5532	67.5532
3.04	69.0156	69.0156
3.12	70.4705	70.4705
3.2	71.9179	71.9179
3.28	73.3583	73.3583
3.36	74.7918	74.7918
3.44	76.2186	76.2186
3.52	77.6388	77.6388
3.6	79.0528	79.0528
3.68	80.4605	80.4605
3.76	81.8622	81.8622
3.84	83.2581	83.2581
3.92	84.6483	84.6483
4	86.0328	86.0328

## Sheet: Sheet1
0.5	11.31
1	26.1
1.5	40.1
2	50.71
3	76.61
4	79.81
